# Supplementary material for: How Much Does It Cost to Improve Access to Voluntary Medical Male Circumcision among High-Risk, Low-Income Communities in Uganda?
Source: PLoS One. 2015 Mar 16;10(3):e0119484. doi: 10.1371/journal.pone.0119484 (PMC4361173; doi:10.1371/journal.pone.0119484)
Supplement: S1 Costs Mobile — (XLSX) [file pone.0119484.s001.xlsx]

## Sheet: Preliminary Information
Table 1. Preliminary Information
Costing year	2012		Table 2.	Estimated cost per VMMC for 2012 program conditions
Annual average exchange rate (Oanda.com), UGX/$US	2469		Summary Results
Scale parameter for sensitivity analysis	1				Staff return home each day (UGX)	Camping (UGX)	Staff return home each day (USD)	Camping (USD)
Total number of VMMCs performed during year in mobile unit	3605		Step 0	Community Mobilization	4715.67	4715.67	1.90995	1.90995
Today days mobile unit used during year (when circumcisions performed)	120		Step 1	VMMC Education and HCT	8424.21	8424.21	3.41199	3.41199
Days mobile unit used on average per month	10		Step 2	Exam	1376.06	1376.06	0.557335	0.557335
Average working days unit stays at one location (same fixed and camping)	12		Step 3	Vehicle, Equipment and Other Supplies	45289.9	43803.8	18.3434	17.7415
Number of locations with staff camping	4		Step 3	Staff	21886.2	51577.3	8.8644	20.8899
Days staff camping with mobile unit (circumcision days)	48		Step 3	Supplies for VMMC procedure	68394.2	68394.2	27.7012	27.7012
Days mobile unit at site but staff return each day (circumcision days)	72			Estimated cost per VMMC (2012)	150086	178291	60.7883	72.2119
Number of locations with staff returning daily	6
Total locations annually	10
Clients per day completing VMMC	30.0417
Proportion of recruited clients who do not complete procedure	0.01
Clients per day recruited for VMMC	30.0417
Discount rate used	0.03
Average distance site from mobile unit base (Kayunga) if location with staff returning daily (one way, kilometers)	45
Average distance site from mobile unit base (Kayunga) if location with staff camping (one way, kilometers)	120
Total distance mobile unit moves if location with staff returning daily (per location)	90
Total distance additional staff vehicle travels with staff returning daily (per location)*	1260
Total distance mobile unit travels if location with staff camping (per location)	240
Total distance additional staff vehicle moves with staff camping (per location)	264
Average cost of fuel per liter (UGX)	2800
Mobile unit kilometers per liter fuel	5
Staff vehicle kilometers per lieter fuel	4.5
* Assumes 2 extra travel days per staff returning site for the staff vehicle to assist with set up and take down.

## Sheet: 0.  Community mobilization
Step 0. Community Mobilization	2012 UGX
Multi-day community campaign to raise interest in the local community and provide information (includes hiring truck with loud speakers, etc.)	1500000
4 Circumcision Village Focal Persons	200000
Total	1700000
Days at location	12
Patients per day at location completing VMMC	30.0417
Total patients completing VMMC per location	360.5
Mobilization cost per VMMC	4715.67

## Sheet: 1. VMMC Ed and HCT
Composite Consumer Price Index, Uganda, (Base: 2005/06 = 100) Calendar year	2004	2005	2006	2007	2008	2009	2010	2011	2012
	89.2423	96.9187	103.916	110.244	123.522	139.601	145.176	172.288	196.434
Source: Bank of Uganda Consumer Price Inflation	http://www.bou.or.ug/bou/rates_statistics/statistics.html
Step 1. VMMC Education and HCT Equipment
Equipment	Cost (UGX)	Year Purchased	Years Working Life	Discount Rate	Monthly Equivalent Cost (2011)	Inflation Adjust (2012/Purchase Year)	Monthly Equivalent 2012
Tent used for this stage
Option 1. Tent initially used was part of the total mobile unit purchase that is included later in analysis	0
Option 2. Use 5m x 5m tent (if/when original tent no longer in use)	1.30448e+07	2011	5	0.03	233814	1.14015	266583
1 Metal Trash Bin	80000	2012	3	0.03	2320.7	1	2320.7
Plastic Chairs )	500000	2012	2	0.03	21437	1	21437
1 Table (Plastic)	100000	2012	2	0.03	4287.4	1	4287.4
HCT Equipment Cost (Option 2) -- Monthly							294628
HCT Equipment Cost (Option 1) -- Monthly							28045.1
Step 1. VMMC Education and HCT -- Total
HCT Equipment Cost (Option 2) - Monthly	294628
Days per month equipment used	10
HCT Equipment Cost Per Day	29462.8
Patient recruited per day	30.0417
Equipment cost per VMMC (Option 2)	980.731
Equipment cost per VMMC (Option 1)	93.354
Difference Option 2 from Option 1	887.377
Costs of HIV Diagnostic Tests
Test 1 -- HIV test (Determine)	2500
Test 2 -- HIV test (Statpak)	2833
Test 3 -- HIV test (Unigold)	5200
Additional supplies per test: lancet + 2 alcohol swaps + 1 plaster	815
Additional supplies per test: microcuvette (HIV and HB)	2325
HIV testing results (for number of each type of test)
% Tested	1
Test 1: % HIV+	0.01
Test 2: % Agreement Test 1	0.99
Test 2: % Discordant Test 1	0.01
Number of Tests Used (based on above analysis)
% Receiving Test 1	1
% Receiving Test 2	0.01
% Receiving Test 3	0.0001
HIV Test Kit Costs for Large Number of Recruits (and additional supplies noted above)
Consider a large number are tested for HIV	1000
Costs for Test 1	5640000
Costs for Test 2	56400
Costs for Test 3	834
Cost for all Tests	5698234
Average HIV test cost per recruit	5698.23
Counselor Labor Costs
Counselors used daily	3
Counselor Daily Wage	27118.8
Total counselor wages daily	81356.3
Number of Recruits Counseled and Tested Daily	30.0417
Counselor Cost Per Recruit	902.705
Additional
Pair of Examination Gloves (1 per patient)	135
1 bio hazard bag (medium) per day divided by number of patients recruited daily	23.301
Educational materials (A3 Flip Chart)	0
Dildo for education	0
Condoms for education (prevention)	0
Additonal Cost per Recruit	158.301
Stage 1. Cost Per Recruit and Per VMMC Completed
Equipment (Option 2)	980.731
Client Forms (6 pages)	600
HIV test kits	5698.23
Counselor Labor	902.705
Additional	158.301
HCT cost per recruit who then goes to Exam	8339.97
HCT cost per VmMC Completed (Option 2)	8424.21
HCT cost per VMMC Completed (Option 1)	7527.87

## Sheet: 2.  Exam
Step 2. Exam -- Equipment
	Number used during exam	Cost (UGX)	Year Purchased	Years Working Life	Discount Rate	Monthly Equivalent Cost Purchase Year	Inflation Adjust (2012/Purchase Year)	Monthly Equivalent 2012
HemoCue B-Haemoglobin Analyser	1	1395000	2012	6	0.03	21142.3	1	21142.3
Batterys for HemoCue								50000
Option 1. Tent initially used was part of the total mobile unit purchase that is included later in analysis (small tent, cost minor)	1
Option 2. Use 5m x 5m tent	1	1.30448e+07	2011	5	0	217414	1.14015	247884
Thermometer	1	17000	2011	2	0.03	728.858	1.14015	831.007
BP Machine	1	120000	2012	5	0.03	2150.87	1	2150.87
Scale With Height Bar	1	1162000	2011	6	0.03	17611	1.14015	20079.2
Stethoscope	1	132000	2012	2	0.03	5659.37	1	5659.37
Set of STI Drugs (rarely used)	1	100000	2012	2	0.03	4287.4	1	4287.4
Exam Table (included in mobile unit purchase)	1
Total Equipment (Option 2) - Monthly								352034
Total Equipment (Option 1) - Monthly								104150
Step 2. Exam -- Total
Total Exam Equipment Cost Per Month (Option 2)	352034
Total Exam Equipment Cost Per Month (Option 1)	104150
Days per month equipment used per month	10
Exam Equipment Cost Per Day Step 2 (Option 2)	35203.4
Exam Equipment Cost Per Day Step 2 (Option 1)	10415
Number Recruits Per Day (Same as Step 1)	30.0417
Equipment Cost Per Recruit Step 2 (Option 2)	1171.82
Equipment Cost Per Recruit Step 2 (Option 1)	346.686
Difference	825.134
Supplies Consumed Step 2 per procedure
HB-related supplies (Microcuvette, etc.) done jointly with HIV testing (included in Stage 1)	0
HB quality control agents per day (lasts six months)	55.4785
Examination gloves	135
Supplies Consumed per Recruit	190.479
Staff costs for exam
Daily Wage Clinical Officer (jointly doing exam and surgery, salary costs and scrub included in Step 3)	0
Number of staff per exam	1
Additional wage cost step 2 per day	0
Staff cost per recruit for exam	0
Cost Per Recruit for Step 2 (Exam)
Equipment Cost Per Recruit Step 2 (Option 2)	1171.82
Supplies Consumed per Recruit	190.479
Staff cost per recruit for exam	0
Exam Cost Per Recruit for Step 2 (Option 2)	1362.3
Exam Cost Per Recruit for Step 2 (Option 1)	537.164
Exam cost per VMMC completed (Option 2)	1376.06
Exam cost per VMMC completed (Option 1)	542.59

## Sheet: 3. Veh, equip, other supplies
Mobile Unit Cost
Invoice costs from program ($ 2011 Originally)			Cost USD	Cost UGX	Cost UGX
Cost of Mobile Van		1	223467	551740023	551740023
Importation of Mobile Van		1	1219.34	3.01055e+06	3.01055e+06
Freight Charges		1	34124	84252156	84252156
Step 3. Mobile Unit Equipment Cost
	Number of items	Cost (UGX)	Year Purchased	Years Working Life	Discount Rate	Monthly Equivalent Cost	Monthly Equivalent 2012
Mobile Unit Basic Cost	1	551740023	2011	10	0.03	5.31436e+06	6.05916e+06
Mobile Unit -- Importation Costs	1	3.01055e+06	2011	10	0.03	28997.6	33061.6
Mobile Unit -- Freight Costs	1	84252156	2011	10	0.03	811516	925250
Vehicle -- Staff transport to mobile site	1	74970000	2011	7	0.03	988131	1.12662e+06
Mobile phone for hotline	1	125000	2012	3	0.03	3626.09	3626.09
Crash Cart and other emergency supplies	1	1000000	2012	3	0.03	29008.7	29008.7
Total						Total Monthly UGX	8.17672e+06
Step 3. Equipment and additional supplies
Item	Cost per month	How estimated ==>	Unit Purchased	Items per Unit	Cost per Unit Purchased (UGX)	Cost per item (UGX)	Items Per Mobile Day	Operating Days per month	Items per month	Cost per month	Notes
Equipment (basic Mobile Unit)	8.17672e+06		Monthly	1	8.17672e+06	8.17672e+06			1	8.17672e+06	See calculations above for equipment
Insurance (for Vehicle)	675506		Per year	1	8106070	8106070			0.0833333	675506	1 month is 1/12 of a year
Insurance (for equipment in vehicle)	102726		Per year	1	1232715	1232715			0.0833333	102726
Maintenance and servicing on mobile unit	476083		Per Year	1	5713000	5713000			0.0833333	476083	Servicing and Repairs, FY2012
Maintenance contract for generator	323000		Per month	1	323000	323000			1	323000
Fuel for generator	504000		Per day	18		2800		10	180	504000	Generator running each day
Vehicle -- Staff transport to mobile site	1.12662e+06		Month	1	1.12662e+06	1.12662e+06			1	1.12662e+06
Vehicle -- Staff transport insurance	168992		Month	1	168992	168992			1	168992
Vehicle -- Staff transport maintenance	112662		Month	1	112662	112662			1	112662
Bio Hazard Bags (large)	32000		25 per packet	25	40000	1600	2	10	20	32000
Bio Hazard Bags (medium)	7000		50 per packet	50	35000	700	1	10	10	7000
Bio Hazard Bags (small)	6000		50 per packet	50	30000	600	1	10	10	6000
Hypochlorite (disinfectent)	14400		750mls/bottle	1	3600	3600			4	14400
Pens	1800		50/pkt	50	18000	360			5	1800	1 per CO and Nurse monthly
24 Hour security	1000000		Daily cost for guard(s) when unit at site	1	100000	100000	1	10	10	1000000
A4 paper	30000		5 packs of 500 sheets/box	5	75000	15000			2	30000
Circumcision Ledger Printing Costs	30000		1 per 6 months	1	180000	180000			0.166667	30000	One last 6 months
Hotline patients can call if need assistance	13000		Monthly (1 line)	1	13000	13000			1	13000
Incineration costs (minor with mobile program)	30000		Monthly	1	30000	30000			1	30000
Laundry soap and other washing supplies prior to autoclave (plus 50% of monthly equivalent for autoclave equipment)	80000		Per month	1	80000	80000			1	80000
Total Equipment and Other Supplies Per Month (excluding fuel for vehicles)	1.29105e+07
Circumcisions per Month	300.417
Equipment and Other Supplies per procedure (excluding fuel for vehicles)	42975.3
Fuel cost per circumcision (staff returning)	2314.56
Equipment and Other Supplies and Fuel per procedure (staff returning)	45289.9
Note: Fuel cost savings if camping per procedure	1486.08
Fuel Calculations*				Liters per location	Cost fuel per litre	Cost per location
Fuel for mobile unit with staff returning	50400		Mobile Unit	18	2800	50400
Fuel for staff vehicle with staff returning	784000		Staff Vehicle	280	2800	784000
Total fuel location with staff returning	834400
Circumcisions per location	360.5
Fuel cost per circumcision (staff returning)	2314.56
				Liters per location	Cost fuel per litre	Cost per location
Fuel of mobile unit with staff camping	134400		Mobile Unit	48	2800	134400
Fuel for staff vehicle with staff returning	164267		Staff Vehicle	58.6667	2800	164267
Total fuel with camping	298667
	360.5
Fuel cost per circumcision (camping)	828.479
*Assume 5 kms per liter for both mobile unit and staff vehicle

## Sheet: 3. Staff salaries and costs
Step 3. Estimating daily wage equivalent for health workers
Category	Gross Monthly Salary (2012)	Working days per year	Leave	National Holidays	Sick Days	Working Days	Working Days per Month	Gross Salary Per Day
Clinic Program Clinical Officer	1758936	260	21	13	5	221	18.4167	95507.8
Circumcision Theatre Assistant/Nurse	1155839	260	21	13	5	221	18.4167	62760.5
Nurse - Cleaning and sanitizing laundry	1155839	260	21	13	5	221	18.4167	62760.5
PEPFAR Sanitary Officer	351170	260	21	13	5	221	18.4167	19068.1
PEPFAR Driver	1321367	260	21	13	5	221	18.4167	71748.4
Circumcision Counselor (advanced contracts)	499437	260	21	13	5	221	18.4167	27118.8
Step 3. Staff costs per VMMC procedure (excluding staff costs in Step 1)
A. Staff returning daily to location	Number Used for Procedures	Salary per day for 1 staff member	Total Salary Per Day	Per Diem Per Staff Member	Total Per Diem Per Day	Total Staff Cost Daily	Number of Procedures Daily	Salary cost per procedure
Clinic Program Clinical Officer	2	95507.8	191016	5000	10000	201016	30.0417	6691.23	Per diem is lunch
Circumcision Theatre Assistant/Nurse	3	62760.5	188281	5000	15000	203281	30.0417	6766.65	Nurses as theatre asssistants
	Days other staff at location	Daily Salary per location	Total salary per location	Per Diem Per Staff Member	Total per diem at location	Total staff costs at location	Number of procedures per stay	Salary cost per procedure
Clinical officer for 7 days of patient follow up after mobile unit departs	7	95507.8	668555	90000	630000	1.29855e+06	360.5	3602.09
PEPFAR Sanitary Officer	12	19068.1	228817	5000	60000	288817	360.5	801.156
Nurse - Cleaning and sanitizing laundry	12	31380.2	376563	0	0	376563	360.5	1044.56	Assume this nurse working at fixed site. Does laundry when returned by mobile program staff. Labor cost split 50/50 with fixed site during mobile program days.
PEPFAR Driver (driving staff daily)	12	71748.4	860981	5000	60000	920981	360.5	2554.73
PEPFAR Driver (delivery and return of mobile unit)	2	71748.4	143497	5000	10000	153497	360.5	425.789
Total salary cost per VMMC (returning)								21886.2
B. Staff camping	Number Used for Procedures	Salary per day for 1 staff member	Total Salary Per Day	Per Diem Per Staff Member	Total Per Diem Per Day	Total Staff Cost Daily	Number of Procedures Daily	Salary cost per procedure
Clinic Program Clinical Officer	2	95507.8	191016	90000	180000	371016	30.0417	12350
Circumcision Theatre Assistant/Nurse	3	62760.5	188281	90000	270000	458281	30.0417	15254.9
	Days other staff						Number of procedures per stay
Pay clinical officer for 7 days of patient follow up after mobile unit departs	5	95507.8	477539	90000	450000	927539	360.5	2572.92
Sanitary officer	14	19068.1	266953	90000	1260000	1.52695e+06	360.5	4235.65
PEPFAR Driver (transport staff, stays with unit)	14	71748.4	1.00448e+06	90000	1260000	2.26448e+06	360.5	6281.49
PEPFAR Driver (stays with mobile unit)	14	71748.4	1.00448e+06	90000	1260000	2.26448e+06	360.5	6281.49
2 Travel days for each clinical officer	4	95507.8	382031	90000	360000	742031	360.5	2058.34
2 Travel days for each nurse	6	62760.5	376563	90000	540000	916563	360.5	2542.48
Total salary cost per VMMC (camping)								51577.3
Note: Extra vehicle used for transporting staff included in equipment and other sheet

## Sheet: 3.  Supplies for VMMC procedure
Step 3. Supplies for each procedure (not included elsewhere)
Item	Cost per VMMC	How cost per SMC calculated ==>	Unit Purchased (if not 1)	Items per Unit	Cost per Unit Purchased (UGX)	Cost per Unit Purchased (USD)	Cost per item (UGX)	Number of Items Used Per Procedure	Cost per Procedure	Notes
Scrub suits worn by clinical officer and 1.5 nurses	38.8889			1	28000		28000	0.00138889	38.8889	1 uniform, 6 months, 10 days per month, 30 smc per day, 1 CO, 1 Nurse, 0.5 Nurse/runner
Patient gown	116.667			1	28000		28000	0.00416667	116.667	Lasts 2 years, 240 days, used once per day
Plastic apron used by clinical officer (in SMC disposible kit)	0			1	0		0	1	0
Staff wash up and then towel off	62.5				2500		2500		62.5	Lasts 4 months = 4* days of use per month
Examination gloves	337.5		Box of 100 pairs	100	13500		135	2.5	337.5	CO + Theater assitant and 0.5*1 runner
Skin Preparation: wash with soap, rinse with normal saline (minor cost)	0
Povadine Iodine	1233.33		1 Litre Bottle	1	18500		18500	0.0666667	1233.33	1 bottle for each 15 patients, 2 bottles per day
Surgical Gloves 7.5	1800		Box of 50 pairs	50	36000		720	2.5	1800	1 surgeon and 1 nurse/theater assistant + 1/2 runner
Lidnocaine	300		Vial	1	1200		1200	0.25	300	1 vial per 4 patients
Bupivacaine	3625		Vial	1	14500		14500	0.25	3625	1 vial per 4 patients
SMC Surgical Sets (disposable), imported, price+all import costs	56787		1 set	1	56787	23	56787	1	56787	Assume real USD price remained same between 2010 and 2012
Crepe Bandage	833.288		1 bandage roll	1	3333.15	1.35	3333.15	0.25	833.288	1 ROLL FOR 4 PEOPLE
Panadol	2760		1 carton	4000	368000		92	30	2760	Send patient home with 30 500 mg tabs
Water (when taking first Panadol tablet)	500
Total cost per VMMC for supplies	68394.2

## Sheet: Total cost per VMMC
Table 2.	Estimated cost per VMMC for 2012 program conditions
	Worksheet name	Staff return home each day (UGX)	Camping (UGX)	Staff return home each day (USD)	Percentage of estimated cost	Camping (USD)	Percentage of estimated cost
Step 0	Community Mobilization	4715.67	4715.67	1.90995	0.0314198	1.90995	0.0264493
Step 1	VMMC Education and HCT	8424.21	8424.21	3.41199	0.0561291	3.41199	0.0472497
Step 2	Exam	1376.06	1376.06	0.557335	0.00916846	0.557335	0.00771804
Step 3	Staff	21886.2	51577.3	8.8644	0.145824	20.8899	0.289287
Step 3	Vehicle, Equipment and Other Supplies	45289.9	43803.8	18.3434	0.301759	17.7415	0.245687
Step 3	Supplies for VMMC procedure	68394.2	68394.2	27.7012	0.455699	27.7012	0.383609
	Estimated cost per VMMC (2012)	150086	178291	60.7883	1	72.2119	1
