# Supplementary material for: How Much Does It Cost to Improve Access to Voluntary Medical Male Circumcision among High-Risk, Low-Income Communities in Uganda?
Source: PLoS One. 2015 Mar 16;10(3):e0119484. doi: 10.1371/journal.pone.0119484 (PMC4361173; doi:10.1371/journal.pone.0119484)
Supplement: S1 Costs Fixed — (XLSX) [file pone.0119484.s002.xlsx]

## Sheet: Preliminary Information
Table 1. Preliminary Information
Costing year	2012		Table 2. Average cost per VMMC (2012)	Total	UGX	USD
VMMCs completed annually (2012 fixed site)	3298		Step 0.	Mobilization cost per VMMC	727.714	0.29474
VMMCs completed monthly	274.833		Step 1.	HCT cost per VMMC Completed	7360.45	2.98115
Days providing VMMC services annually	247		Step 2.	Exam cost per VMMC completed	759.724	0.307705
Clients per day completing VMMC	13.3522		Step 3.	Total salary cost per VMMC	29684.8	12.023
Proportion of recruited clients who do not complete procedure	0.01		Step 3.	Total Equipment and Supplies per VMC	30613.2	12.399
Total individuals recruited for VMMC (number rounded)	13.4857		Step 3.	Facility costs per VMMC	15291.4	6.19337
Discount rate used	0.03			Total (2012)	84437.3	34.199
Exchange rates (Oanda.com annual average)
UGX/$ 2012	2469
UGX/$ 2010	2153
UGX/$ 2011	2493
ZAR/$ (South Africa Rand) 2011	7.23
Inflation index numbers
Year
2009	139.601
2010	145.176
2011	172.288
2012	196.434
Source: Uganda Bureau of Statistics

## Sheet: 0.  Community Mobilization
Step 0. Community Mobilization
Circumcision focal persons	4
Payment per month per focal person	50000
Cost per month focal persons	200000
Patients per month at site	274.833
Mobilization cost per VMMC	727.714

## Sheet: 1. VMMC Ed and HCT
Step 1. VMMC Education and HCT Equipment
Equipment	Cost (UGX)	Year Purchased	Years Working Life	Discount Rate	Monthly Equivalent Cost (2011)	Inflation Adjust (2012/Purchase Year)	Monthly Equivalent 2012
1 Tent for HCT Blue and While made local (100 seater tent)	3800000	2011	5	0.03	68110.7	1.14015	77656.4
Plastic Chairs	1250000	2012	2	0.03	53592.5	1	53592.5
2 Tables	200000	2012	2	0.03	8574.81	1	8574.81
HCT Equipment Monthly Cost							139824
Step 1. VMMC Education and HCT -- Total
HCT equipment cost - monthly	139824
Days per month equipment used	20.5833
HCT Equipment Cost Per Day	6793.06
Patients recruited daily	13.4857
Equipment cost per recruit	503.721
Costs of HIV Diagnostic Tests
Test 1 -- HIV test (Determine)	2500
Test 2 -- HIV test (Statpak)	2833
Test 3 -- HIV test (Unigold)	5200
Additional supplies per test: lancet + 2 alcohol swaps + 1 plaster	815
Additional supplies per test: microcuvette (HIV and HB)	130
HIV testing results (for number of each type of test)
% Tested	1
Test 1: % HIV+	0.01
Test 2: % Agreement Test 1	0.99
Test 2: % Discordant Test 1	0.01
Number of Tests Used (based on above analysis)
% Receiving Test 1	1
% Receiving Test 2	0.01
% Receiving Test 3	0.0001
HIV Test Kit Costs for Large Number of Recruits (and additional supplies noted above)
Annual number tested for HIV	3331.31
Costs for Test 1	1.14764e+07
Costs for Test 2	114764
Costs for Test 3	2047.09
Cost for all Tests	1.15965e+07
Average HIV test cost per recruit	3481.06
Counselor Labor Costs
Counselors used daily	3
Counselor Daily Wage	27118.8	See Step 3. Staff
Total counselor wages daily	81356.3
Number of Recruits Counseled and Tested Daily	13.4857
Counselor Cost Per Recruit	2010.92
Additional supplies
Pair of Examination Gloves (1 per patient)	135
Client Forms (6 pages)	600
1 bio hazard bag (medium) per day divided by number of patients recruited daily	556.143
Educational materials (A3 Flip Chart)	0
Dildo for education	0
Condoms for education (prevention)	0
Cost additional supplies per recruit	1291.14
Stage 1. Cost Per Recruit and Per VMMC Completed
Equipment	503.721
HIV test kits	3481.06
Counselor Labor	2010.92
Additional supplies	1291.14
HCT cost per recruit who then goes to exam	7286.85
HCT cost per VMMC Completed	7360.45

## Sheet: 2. Exam
Step 2. Exam -- Equipment
	Number used during exam	Cost (UGX)	Year Purchased	Years Working Life	Discount Rate	Monthly Equivalent Cost Purchase Year	Inflation Adjust (2012/Purchase Year)	Monthly Equivalent 2012
HemoCue B-Haemoglobin Analyser	1	1395000	2012	6	0.05	22373.2	1	22373.2
Batterys for HemoCue								50000
Exam completed in exam room (cost included in facility costs later)	1	0						0
Thermometer	1	17000	2011	2	0.05	742.719	1.14015	846.81
BP machine	1	120000	2012	5	0.05	2255.15	1	2255.15
Scale With Height Bar	1	1162000	2011	6	0.05	18636.3	1.14015	21248.1
Stethoscope	1	132000	2012	2	0.05	5766.99	1	5766.99
Cooler box	1	140000
Set of STI Drugs (rarely used)	1	1000000	2012	2	0.05	43689.4	1	43689.4
Exam Table	1	450000	2012	5	0.05	8456.82	1	8456.82
Total Equipment - Monthly								154636
Step 2. Exam -- Total
Total Exam Equipment Cost Per Month	154636
Days per month equipment used per month	20.5833
Exam Equipment Cost Per Day Step 2	7512.7
Number Recruits Per Day (Same as Step 1)	13.4857
Equipment Cost Per Recruit Step 2	557.084
Supplies Consumed Step 2 per procedure
HB-related supplies (Microcuvette, etc.) done jointly with HIV testing	0		In HCT stage
HB quality control agents per recruit (spread out over all recruits in 6 month period)	60.0424
Examination gloves	135
Supplies Consumed per Recruit	195.042
Staff costs for exam
Daily Wage Clinical Officer (jointly doing exam and surgery, salary costs included in Step 3)	0
Number of staff per exam	1
Additional wage cost step 2 per day	0
Staff cost per recruit	0
Cost Per Recruit for Step 2 (Exam)
Equipment Cost Per Recruit Step 2	557.084
Supplies Consumed per Recruit	195.042
Staff cost per recruit	0
Exam Cost Per Recruit for Step 2	752.127
Exam cost per VMMC completed	759.724

## Sheet: 3.  Staff
Estimating daily wage equivalent for health workers
Category	Gross Monthly Salary (2012)	Working days per year	Leave	National Holidays	Sick Days	Working Days	Working Days per Month	Gross Salary Per Day
Clinic Program Clinical Officer	1758936	260	21	13	5	221	18.4167	95507.8
Circumcision Theatre Assistant/Nurse	1155839	260	21	13	5	221	18.4167	62760.5
Nurse - Cleaning and sanitizing laundry	1155839	260	21	13	5	221	18.4167	62760.5
PEPFAR Sanitary Officer	351170	260	21	13	5	221	18.4167	19068.1
PEPFAR Driver	1321367	260	21	13	5	221	18.4167	71748.4
Circumcision Counselor (advanced contracts)	499437	260	21	13	5	221	18.4167	27118.8
Step 3. Staff costs per VMMC procedure
	Number Used for Procedures	Salary per day for 1 staff member	Total Salary Per Day	Per Diem Per Staff Member	Total Per Diem Per Day	Total Staff Cost Daily	Number of Procedures Daily	Salary cost per procedure
Clinic Program Clinical Officer	2	95507.8	191016	0	0	191016	13.3522	14305.9
Circumcision Theatre Assistant/Nurse	3	62760.5	188281	0	0	188281	13.3522	14101.1
	Gross Monthly Salary (2012)						Number of procedures per month	Salary cost per procedure
PEPFAR Sanitary Officer	351170						274.833	1277.76
Total salary cost per VMMC								29684.8

## Sheet: 3. Equip and supplies
Step 3. Equipment	Quantity	Cost Per Item (2012)	Cost Per Surgical Set	Years Working Life	Discount Rate	Monthly Equivalent Cost (2012)	Equivalent Cost Per Patient	COMMENT	More comments
Surgical Instruments per VMMC								One set/ Circumcision
Instrument wraps	1	24000	24000	1	0.03	2027.58	7.37749
Kidney dish	1	18000	18000	1	0.03	1520.68	5.53312
Gulley pots	2	24000	48000	1	0.03	4055.16	14.755
Mosquito forceps, curved	4	20000	80000	1	0.03	6758.6	24.5916
Mosquito forceps, straight, Short	4	20000	80000	1	0.03	6758.6	24.5916
Mosquito forceps, straight, Long	2	20000	40000	1	0.03	3379.3	12.2958
Sponge holder forceps	1	25000	25000	1	0.03	2112.06	7.68488
Dissecting scissor	1	18000	18000	1	0.03	1520.68	5.53312
Mayo scissor	1	18000	18000	1	0.03	1520.68	5.53312
Needle holder	1	18000	18000	1	0.03	1520.68	5.53312
Dissecting forceps, toothed	1	17000	17000	1	0.03	1436.2	5.22572
Dissecting forceps, non-toothed	1	17000	17000	1	0.03	1436.2	5.22572
Towel clips	2	15000	30000	1	0.03	2534.47	9.22186
Drape	1	10000	10000	1	0.03	844.825	3.07395
Mayo covers	1	40000	40000	1	0.03	3379.3	12.2958
Total Cost Surgical Set Per Patient							148.472
Other equipment at fixed site	Quantity	Cost Per Item (2012)	Total Cost	Years Working Life	Discount Rate	Monthly Equivalent Cost (2012)	Equivalent Cost Per Patient	COMMENT
Vertical pressure steam sterilizer-autoclave	1	6100000	6100000	15	0.03	42020.4	152.894	Model LS-B100L, Volume 100L, 4.5Kw, Serie # 577, approx. 1 hour/ cycle. Takes max of 13 surgical sets/ cycle, All days' linen use 1 separate cycle
Instrument sterilization drums	8	25000	200000	3	0.03	5801.74	21.11	Could be more than 6 years,but some less than one year
Trolleys dressing	2	1000000	2000000	5	0.03	35847.8	130.435
Mayo tables/trolley	2	450000	900000	5	0.03	16131.5	58.6955
Cheatle jars	2	60000	120000	2	0.03	5144.88	18.72
Operating lamps	0	12500000	0	5	0.03	0	0
Bed screens	0	440000	0	3	0.03	0	0
Metallic frame chairs	8	50000	400000	10	0.03	3852.8	14.0187
2 Rolling office chairs	0	800000	0	3	0.03	0	0
Tables, small ( single sitter )	3	450000	1350000	5	0.03	24197.2	88.0433
Theater register	1	50000	50000	1	0.03	4224.12	15.3698
Slippers	15	10000	150000	0.5	0.03	25156.3	91.533	Pair
Gum boots	20	17000	340000	4	0.03	7506.9	27.3144	Pair
Washing Room Timer (Sluice room)	1	50000	50000	3	0.03	1450.43	5.27751
Wall clocks	6	56500	339000	2	0.03	14534.3	52.884
Blood pressure monitor	1	180000	180000	3	0.03	5221.56	18.999
Thermometer	1	15000	15000	3	0.03	435.13	1.58325
Stethoscope	1	140000	140000	3	0.03	4061.22	14.777
Operation beds	2	6000000	12000000	6	0.03	181869	661.744
Examination couch	1	600000	600000	6	0.03	9093.47	33.0872
Kettle (for tea!)	1	180000	180000	3	0.03	5221.56	18.999	1.6 liter
Surgeon's scrub (long, reusable, 1 per patient) -- same as mobile program	1	120000	120000	2	0.03	5144.88	257.244	Used 1 time per day for 20 days in month
Plastic apron					0.03
Client gown (reusable, 1 per patient)	1	100000	100000	2	0.03	4287.4	214.37	Used 1 time per day for 20 days in month
Nurse's uniform	10	100000	1000000	2	0.03	42874	2143.7
Surgeon's suits, reusable	10	100000	1000000	2	0.03	42874	2143.7
Total cost other equipment in theater							6184.5
Resuscitation Equipment (Emergency)
Ambubag	1	350000	350000	1	0.05	29838.3	108.569
Oxygen cylinder	1	680000	680000	1	0.05	57971.5	210.933
Cylinder tubing	1	25000	25000	1	0.05	2131.31	7.75491
Other	1	200000	200000	1	0.05	17050.5	62.0392
	Quantity per patient	Cost Per Item (2012)	Total Cost Per Patient If Used	Total Patients per month	% Patients Requiring	Total cost per month	Equivalent cost per patient
5% Dextrose bottle	1	1150	1150	274.833	0.02	6321.17	23
Giving sets	1	500	500	274.833	0.02	2748.33	10
IV Cannulae	1	600	600	274.833	0.02	3298	12
Total Cost Resuscitation Equipment							434.296
Total Cost Equipment							6767.27
Step 3. Supplies	Quantity Unit Purchased	Cost (per quantity unit purchased)	UNITS USED PER MONTH	Cost per month	# Patients Per Unit Purchased	Cost per patient		COMMENT
Examination gloves	50	13500			25	540		25 clients/ box
Surgical gloves	50	36000			10	3600		10 clients/ box of 50
Povidone Iodine	1	15000			100	150
0.9% sodium chloride	1	1600			10	160		10 client/ bottle
Lidnocaine vials, 20mls	1	2200			2	1100		2 clients/ vial
Bupivacaine, 10mls	1	12500			1	12500		1/ client
Syringes, 20ml	1	550			1	550		1/ client
G21 hypodermic needle -- drawing	100	45500			100	455		100 clients/ box
G23 hypodermic needle -- administering	100	45500			100	455		100 clients/ box
Adhesive plaster, 2 inch	1	2300			20	115		20 clients/roll
Bandages(1 roll, 2" each, 5 clients)	1	3500			5	700		5 clients per roll
Panadol Extra (bottle 100 tabs)	100	9200			3	3066.67		3 clients/ box of 100
Vaseline gauze, 10cm x 10cm	36	15000			36	416.667		1/client
Glucose powder, Packets	1	1000			3	333.333		3 clients per bag
Disposable cups	50	25000	20	500000		1819.28		1 pack of 50 used daily
Gauze Rolls	1	8000	40	320000		1164.34		500gm each, 10 used per week
Sodium hypochlorite (JIK)	1	4100	60	246000		895.088		3 used daily, 750 ml bottle
Alcohol 95%	1	200000	0.5	100000		363.857		1 20L can used every two months
Instrument brushes	1	70000	1	70000		254.7		2 used every 2 Months
Autoclave Indicator tape	1	70000	1	70000		254.7		1 each month
Cotton Roll	1	8000	8	64000		232.868		2 each week
Toilet tissue	1	1350	20	27000		98.2414		5 each week
Mackintosh covers, Roll used to cover surgical bed	1	18000	0.0416667	750		2.72893		1m roll last 2 years
Water canister	1	50000	10	500000		1819.28		20L bottle last 2 days
Hand towels	1	15000	1.11269	16690.3		60.7287		2 per patient, each last 24 months, need some extra, so have 30
Head caps (reusable)	1	25000	2.22537	55634.3		202.429		2 per patient, each last12 months, need some extra, so have 30
Face masks (reusable)	1	10000	2.22537	22253.7		80.9717		2 per patient, each last12 months, need some extra, so have 30
Theartre sundries
Hand Towels	1	15000	1	15000		54.5785		2 each 2 months
Pens	50	17000	0.1	1700		6.18557		last 10 months
Scoouring powder (vim)	1	2000	4	8000		29.1086		1 per Week
Lubricating oil (WD 40), 400ml	1	8000	0.166667	1333.33		4.85143		1 every 6 months
Liquid soap, 5 L	1	13000	4	52000		189.206		1 per week
Detergent (Omo, 1kg)	1	6500	4	26000		94.6028		1 per Week
Scrubbing brush, long handle	1	9500	0.5	4750		17.2832		1 per 2 months
Floor squeegees/ mops	1	14000	0.333333	4666.67		16.98		1 per 3 months
Scrubbing brush, short	1	5600	1	5600		20.376		1 per 1 month
Buckets	1	13000	0.0833333	1083.33		3.94178		1 per 12 months
Biohazard bags, Big	1	10000	80	800000		2910.86		4 each day
Biohazard bags, small	1	7500	240	1800000		6549.42		12 each Day
Sharps cardboard boxes (yellow)	1	1000	48	48000		174.651		12 each week
Water proof aprons	1	60000	1.66667	100000		363.857		20 last about one year
Paper towels, Roll	1	1350	120	162000		589.448		Use 6 daily
Drug dispensing record book	1	50000	0.0833333	4166.67		15.1607		1 each 12 months
Masking tape	1	2000	2	4000		14.5543		1 each 2 weeks
Total Cost Supplies						23846
Step 3. Summary equipment and supplies per VMMC
Total Cost Equipment	6767.27
Total Cost Supplies	23846
Total Equipment and Supplies per VMC	30613.2

## Sheet: 3.  Facility
Step 3. Facility costs per month	Number of items at site	Cost (UGX) per unit	Total Cost	Year Purchased	Years Working Life	Discount Rate	Monthly equivalent cost to purchase year	Inflation Adjust 2012	Monthly 2012
Mokono VMMC facility rennovations	1	268042374	268042374	2011	10	0.03	2.58178e+06	1.14015	2.94362e+06
Electricity	1						150000	1	150000
Water	1						200000	1	200000
VMMC facility space (square meters)	99	125000	12375000	2012	20	0.03	68460.3	1	68460.3	land rental equivalent
Total monthly									3.36208e+06
Hospital Administration and Support	1								840519	security, any services from hospital (25% of monthly costs)
Monthly facility costs									4.2026e+06
Facility costs per VMMC									15291.4

## Sheet: Total
Table 2. Average cost per VMMC (2012)	Total	UGX	USD
Step 0.	Mobilization cost per VMMC	727.714	0.29474
Step 1.	HCT cost per VMMC Completed	7360.45	2.98115
Step 2.	Exam cost per VMMC completed	759.724	0.307705
Step 3.	Total salary cost per VMMC	29684.8	12.023
Step 3.	Total Equipment and Supplies per VMC	30613.2	12.399
Step 3.	Facility costs per VMMC	15291.4	6.19337
	Total (2012)	84437.3	34.199
